# Supplementary material for: The Synthesis, Crystal Structure, Modification, and Cytotoxic Activity of α-Hydroxy-Alkylphosphonates
Source: Molecules. 2025 Jan 20;30(2):428. doi: 10.3390/molecules30020428 (PMC11767484; doi:10.3390/molecules30020428)
Supplement: Supplementary file 1 [file molecules-30-00428-s001.zip]

Archive with 1 entries (1 files):
- molecules-3396003-supplementary.pdf
